# Supplementary material for: AAV-mediated base editing restores cochlear gap junction in GJB2 dominant-negative mutation-associated syndromic hearing loss model
Source: JCI Insight. 2025 Mar 10;10(5):e185193. doi: 10.1172/jci.insight.185193 (PMC11949026; doi:10.1172/jci.insight.185193)
Supplement: Supporting data values [file jciinsight-10-185193-s299.xlsx]

## Sheet: Fig.1B
			WT	R75W
			10.9302	1.93798
			4.34109	2.63566
			3.95349	3.10078
			4.26357	1.08527
			4.8062	2.71318
			3.79845	2.32558
			3.25581	2.09302
			4.18605	2.24806
			4.65116	1.62791
			3.87597	2.55814
			4.18605	1.55039
			2.63566	3.25581
			2.86822	1.47287
			5.89147	2.17054
			3.87597	1.55039
			3.17829	2.4031
			4.88372	3.17829
			2.71318	2.17054
			3.87597	1.86047
			3.48837	1.24031
			2.86822	2.0155
			2.7907	2.4031
			2.71318	2.55814
			2.0155	2.55814
			4.10853	3.79845
			4.26357	3.41085
			2.17054	2.86822
			2.32558	1.78295
			4.49612	1.24031
			3.17829	2.4031
			6.04651	1.47287
			1.86047	1.47287
			8.83721	1.93798
			5.96899	2.7907
			4.10853	4.72868
			3.72093	1.78295
			2.4031	2.09302
			6.04651	2.0155
			4.03101	2.4031
			5.89147	1.70543
			2.55814	1.47287
			3.33333	2.32558
			2.71318	1.31783
			4.88372	2.0155
			2.94574	2.86822
			8.44961	2.86822
			4.03101	1.93798
			3.64341	1.93798
			3.48837	2.17054
			3.79845	2.0155
			2.94574	2.24806
			11.2403	2.0155
			5.50388	1.86047
			3.48837	1.31783
			3.25581	1.47287
			2.4031	1.93798
			4.57364	1.62791
			2.17054	2.55814
			3.48837	2.17054
			3.41085	2.0155
			2.71318	2.32558
			2.4031	3.41085
			5.50388	2.32558
			6.35659	2.17054
			4.72868	1.86047
			3.10078	1.86047
			5.11628	1.93798
			4.4186	2.4031
			2.63566	2.09302
			8.29457	2.0155
			3.87597	1.47287
			3.64341	1.86047
			1.78295	2.17054
			2.71318	2.17054
			3.87597	2.63566
			6.51163	2.17054
			3.79845	1.78295
			3.41085	1.86047
			3.02326	1.08527
			4.96124	2.24806
			5.65891	2.17054
			5.73643	3.17829
			9.84496	1.93798
			5.1938	1.70543
			5.81395	1.93798
			3.48837	1.62791
			5.50388	1.78295
			6.43411	3.17829
			3.17829	1.55039
			2.94574	1.78295
			8.29457	2.94574
			4.18605	2.24806
			2.71318	2.86822
			3.72093	1.24031
			3.87597	2.63566
			5.5814	2.17054
			5.81395	2.17054
			4.57364	2.63566
			3.79845	2.71318
			3.10078	1.86047
			4.57364	2.0155
			1.70543	2.63566
			3.41085	1.70543
			2.0155	4.10853
			5.5814	2.17054
			3.79845	1.70543
			3.17829	2.17054
			3.17829	2.94574
			4.8062	2.17054
			2.94574	1.86047
			4.10853	4.4186
			2.94574	2.17054
			5.03876	1.47287
			3.10078	1.78295
			5.11628	2.71318
			3.25581	2.4031
			7.36434	2.71318
			3.33333	3.17829
			5.50388	2.63566
			5.81395	2.24806
			3.48837	2.17054
			2.63566	2.94574
			6.66667	1.86047
			2.17054	2.0155
			4.57364	2.71318
			9.53488	1.78295
			6.43411	3.10078
			8.29457	2.7907
			6.74419	3.41085
			4.18605	2.48062
			4.10853	2.48062
			6.74419	3.02326
			4.34109	2.4031
			3.17829	2.32558
			3.64341	2.09302
			6.04651	2.09302
			2.63566	2.94574
			7.44186	2.63566
			5.50388	1.78295
			3.72093	2.4031
			3.48837	2.94574
			4.65116	2.48062
			3.48837	2.24806
			6.43411	2.17054
			5.96899	1.62791
			3.17829	1.70543
			2.71318	2.63566
			5.11628	2.55814
			7.51938	2.24806
			4.88372	1.70543
			4.26357	2.4031
			3.95349	1.93798
			2.48062	2.17054
			3.17829	2.55814
			2.17054	1.93798
			8.75969	2.4031
			2.94574	2.86822
			2.7907	1.86047
			3.25581	3.41085
			5.34884	2.86822
			2.4031	1.86047
			4.10853	1.78295
			3.56589	2.0155
			4.72868	2.4031
			3.33333	2.4031
			3.48837	2.32558
			3.33333	2.0155
			3.64341	2.17054
			4.18605	3.56589
			4.18605	2.32558
			4.49612	2.63566
			4.88372	2.86822
			2.55814	2.32558
			4.34109	2.63566
			3.87597	2.71318
			3.64341	1.93798
			6.35659	2.0155
			3.48837	2.17054
			3.10078	2.4031
			5.42636	2.63566
			2.63566	2.09302
			3.10078	1.93798
			5.96899	2.55814
			3.25581	2.24806
			2.71318	2.0155
			4.88372	3.33333
			2.0155	2.0155
			3.17829	1.86047
			3.64341	1.47287
			4.03101	1.70543
		Average	4.28519	2.26765
		SEM	1.72602	0.584847

## Sheet: Fig.2E
	Untreated	SaABE#1	SaABE#2	SaABE#3	SaABE#4	SaABE#5
	1.12837	1.14621	0.911317	1.6933	0.900911	1.19824
	1.39894	1.7706	0.68386	1.4257	0.911317	0.900911
	1.22649	1.90589	1.35434	1.0585	0.952943	0.911317
	1.58477	1.30974	0.68386	2.64921	0.900911	2.17497
	1.04958	1.56396	0.900911	0.94105	0.774545	0.68386
	1.54909	0.900911	1.4703	0.68386	0.68386	0.68386
	1.04512	1.84345	0.68386	0.911317	0.900911	0.774545
	0.911317	1.3365	0.706159	1.30974	1.47327	0.900911
	0.68386	1.27406	0.774545	1.33947	0.68386	0.900911
	0.900911	0.774545	0.68386	1.71262	0.68386	0.900911
	1.76168	1.67397	0.774545	1.07931	0.900911	0.900911
	1.29933	1.52679	0.952943	1.84493	0.900911	0.789412
	1.14918	0.774545	0.900911	1.07187	0.911317	0.774545
	0.911317	1.28893	0.774545	1.12391	0.774545	0.774545
	0.774545	0.97673	0.728459	0.774545	0.68386	1.70816
	0.796845	0.911317	0.774545	1.03768	0.911317	1.20419
	0.68386	1.45246	0.831038	0.792385	0.911317	1.16256
	0.68386	1.28149	0.911317	1.54314	0.68386	0.900911
	0.68386	1.41083	0.68386	1.0689	0.900911	0.911317
	1.04809	1.01687	1.0689	0.804278	0.68386	0.68386
	1.18337	1.70667	1.34245	0.900911	0.774545	0.900911
	1.10458	1.54166	1.56693	1.23243	0.900911	0.900911
	0.774545	0.743326	0.68386	0.774545	0.911317	0.774545
	0.911317	0.774545	0.755219	1.01836	0.911317	1.33204
	0.95889	1.0689	0.900911	0.68386	0.911317	0.900911
	0.68386	1.08823	0.900911	1.91629	0.68386	0.900911
	0.68386	2.54366	1.03174	1.57585	0.911317	0.900911
	1.11053	1.5476	0.68386	1.36921	0.68386	0.68386
	0.753732	0.911317	0.68386	0.774545	0.68386	0.900911
	1.28447	0.98565	1.9267	0.94997	0.900911	2.72503
	0.92321	1.49706	0.836985	0.860771	0.911317	0.774545
	0.960377	1.55058	0.929157	1.41232	0.68386	0.900911
	0.728459	1.45395	0.900911	0.899424	0.911317	0.774545
	1.47327	1.09417	1.81074	0.770085	0.68386	0.68386
	1.05106	0.952943	0.95889	0.68386	0.774545	0.68386
	0.900911	0.68386	0.68386	1.41529	0.774545	0.900911
	0.68386	1.2696	0.68386	0.94997	1.12391	0.996056
	0.68386	0.774545	0.774545	0.831038	0.900911	0.774545
	0.774545	0.774545	0.68386	1.51341	0.774545	0.94997
	1.30528	0.900911	0.911317	1.39894	0.900911	0.68386
	0.94105	1.36475	0.68386	0.933617	0.68386	0.900911
	0.762652	0.900911	0.774545	2.86924	0.900911	0.68386
	0.68386	2.00847	0.929157	0.774545	0.911317	0.68386
	0.970783	0.911317	0.905371	1.15067	0.911317	0.68386
	1.29636	0.911317	1.21162	1.7706	2.82166	0.900911
	1.13729	1.59815	0.911317	1.77357	0.900911	0.774545
	1.19229	1.31271	0.68386	2.20619	0.774545	0.68386
	1.28744	1.08079	1.43016	2.42622	0.68386	0.911317
	0.93213	1.69776	0.68386	0.68386	0.774545	0.68386
	1.08079	1.01984	1.3915	1.38853	0.68386	0.900911
	1.13729	2.00401	0.905371	1.69776	0.911317	0.774545
	0.900911	0.911317	0.68386	1.6814	0.691293	0.68386
	0.774545	1.66208	0.774545	0.911317	0.68386	0.68386
	0.774545	1.21757	0.786438	0.905371	0.900911	0.68386
	0.68386	0.68386	0.68386	1.43313	0.68386	0.911317
	1.08079	1.02133	0.68386	1.16999	0.900911	1.44354
	1.72897	0.905371	1.15067	1.23987	0.68386	0.68386
	0.900911	1.98319	0.90983	0.68386	0.900911	0.900911
	0.948483	0.68386	1.36029	0.68386	0.774545	0.911317
	1.37218	1.16999	0.935104	0.68386	0.774545	0.68386
	1.00795	3.20968	1.33947	0.900911	0.900911	0.900911
	1.40043	1.41529	1.38259	2.13334	0.900911	0.911317
	1.22203	1.01984	1.39299	1.70073	0.68386	0.68386
	1.32461	1.18783	1.27555	0.774545	0.68386	0.68386
	0.774545	0.951457	0.68386	1.31569	0.68386	0.68386
	0.68386	1.10161	0.911317	0.802792	0.900911	0.774545
	0.900911	1.02579	0.728459	1.28595	0.900911	0.68386
	0.68386	1.67248	3.08183	1.51638	0.774545	0.792385
	0.816171	0.900911	1.19675	0.68386	0.900911	0.68386
	0.935104	1.74979	0.68386	1.36772	0.900911	0.911317
	0.774545	0.831038		1.33204	0.900911	0.68386
	0.68386	2.47379		1.79141	0.774545
		0.68386		0.68386
		0.774545
Average	1	1.27095	0.972291	1.23498	0.856972	0.893624
SEM	0.272918	0.47802	0.388897	0.490947	0.268263	0.329661

## Sheet: Fig.2F
	Untreated	SaABE#1	SaABE#2	SaABE#3	SaABE#4	SaABE#5
	1.37273	1.09989	0.750311	2.42146	1.04873	1.38552
	1.51341	2.44277	0.451892	1.95251	0.750311	1.04873
	1.34289	2.66019	1.28747	0.882468	0.852626	0.750311
	2.08467	1.60294	0.451892	4.43792	0.89952	2.86909
	1.09989	2.40014	0.89952	0.818521	0.601101	0.451892
	2.22535	0.89952	1.70099	0.451892	0.451892	0.451892
	0.91231	2.7753	0.451892	0.750311	0.89952	0.601101
	0.750311	1.93546	0.485997	1.26615	1.99088	0.89952
	0.451892	1.38552	0.601101	1.30025	0.451892	1.04873
	0.750311	0.601101	0.451892	2.70709	0.451892	0.89952
	3.07798	2.47688	0.601101	1.02741	0.89952	0.89952
	1.24057	2.1742	0.89952	3.22719	0.89952	0.750311
	1.19368	0.601101	0.89952	1.06152	0.750311	0.601101
	0.750311	1.50915	0.601101	1.27041	0.601101	0.601101
	0.601101	0.665048	0.524365	0.601101	0.451892	2.60903
	0.575523	0.750311	0.601101	1.04873	0.750311	1.38125
	0.451892	2.18699	0.618154	0.750311	0.750311	1.12547
	0.451892	1.38978	0.750311	2.16567	0.451892	0.89952
	0.451892	1.80757	0.451892	0.929362	0.89952	0.750311
	1.03594	0.96773	1.22778	0.549944	0.451892	0.451892
	1.2022	1.75215	2.13157	0.89952	0.601101	0.750311
	0.942152	2.02925	2.13157	1.4452	0.89952	1.04873
	0.601101	0.549944	0.451892	0.601101	0.750311	0.601101
	0.750311	0.601101	0.584049	0.984783	0.750311	1.15957
	0.827047	1.2022	0.89952	0.451892	0.750311	0.89952
	0.451892	1.44946	0.750311	2.48114	0.451892	0.89952
	0.451892	5.72965	1.04873	2.36177	0.750311	0.750311
	1.51767	2.02072	0.451892	1.56457	0.451892	0.451892
	0.566996	0.750311	0.451892	0.601101	0.451892	0.89952
	1.23631	0.89952	3.35082	0.673575	1.04873	2.30209
	0.788679	1.96104	0.827047	0.733258	0.750311	0.601101
	0.827047	2.08467	0.784416	1.88004	0.451892	0.89952
	0.524365	1.50062	1.04873	0.758837	0.750311	0.601101
	1.52194	1.2491	2.38735	0.609628	0.451892	0.451892
	0.916573	0.950678	0.827047	0.451892	0.601101	0.451892
	0.89952	0.451892	0.451892	1.85872	0.601101	1.04873
	0.451892	1.25336	0.451892	0.925099	1.33436	0.950678
	0.451892	0.601101	0.601101	0.618154	1.04873	0.601101
	0.601101	0.601101	0.451892	1.54325	0.601101	0.925099
	2.0122	0.89952	0.750311	1.74788	0.89952	0.451892
	0.788679	1.89709	0.451892	0.801468	0.451892	1.04873
	0.549944	0.89952	0.601101	6.92759	0.89952	0.451892
	0.451892	3.61513	0.865415	0.601101	0.750311	0.451892
	1.04873	0.699153	0.716206	1.35141	0.750311	0.451892
	1.43241	0.750311	1.77772	2.50246	8.04026	1.04873
	1.31304	2.18272	0.750311	3.13766	0.89952	0.601101
	1.47078	1.58588	0.451892	4.01587	0.601101	0.451892
	1.54325	1.00184	1.50915	6.80396	0.451892	0.750311
	0.682101	2.60903	0.451892	0.451892	0.601101	0.451892
	1.07857	0.950678	1.8033	1.58162	0.451892	0.89952
	1.17236	3.11208	0.575523	1.60294	0.750311	0.601101
	0.750311	0.77589	0.451892	2.59625	0.524365	0.451892
	0.601101	2.96287	0.601101	0.724732	0.451892	0.451892
	0.601101	1.61146	0.699153	0.89952	0.89952	0.451892
	0.451892	0.451892	0.451892	1.82462	0.451892	0.750311
	1.06152	0.89952	0.451892	1.41536	0.89952	1.73936
	3.01403	0.827047	1.32583	1.51767	0.451892	0.451892
	0.89952	2.6943	0.652259	0.451892	1.04873	0.89952
	0.8441	0.451892	1.9312	0.451892	0.601101	0.750311
	1.73936	1.24057	0.925099	0.451892	0.601101	0.451892
	0.950678	10.142	1.40257	0.89952	0.750311	1.04873
	2.03778	2.21683	1.6882	4.08834	1.04873	0.750311
	1.2832	0.963467	1.54325	2.41719	0.451892	0.451892
	1.55178	1.24483	1.55178	0.601101	0.451892	0.451892
	0.601101	0.852626	0.451892	1.45799	0.451892	0.451892
	0.451892	1.41962	0.750311	0.601101	0.89952	0.601101
	0.750311	0.950678	0.524365	1.75641	1.04873	0.451892
	0.451892	2.55788	8.75647	1.90988	0.601101	0.750311
	0.622417	0.89952	1.12547	0.451892	1.04873	0.451892
	0.873942	2.92024	0.451892	2.14862	0.89952	0.750311
	0.601101	0.652259		1.52194	0.89952	0.451892
	0.451892	4.44644		2.37456	0.601101
		0.451892		0.451892
		0.601101
Average	1	1.65415	1.01761	1.55622	0.825449	0.809034
SEM	0.567379	1.4015	1.09935	1.28651	0.901188	0.46878

## Sheet: Fig.2G
	Untreated	SaABE#1	SaABE#2	SaABE#3	SaABE#4	SaABE#5
	1.01401	0.922022	1.11682	0.793242	1.14712	0.932844
	0.872242	0.795407	1.04431	0.845187	1.12006	1.14712
	0.898214	0.808393	0.794325	1.01509	1.05188	1.12006
	0.835448	1.00535	1.04431	0.662298	1.09842	0.788914
	0.936091	0.914447	1.09842	1.04972	1.1179	1.04431
	0.702339	1.09842	0.719654	1.04431	1.04431	1.04431
	1.00535	0.78242	1.04431	1.11682	1.09625	1.1179
	1.11682	0.982625	1.06271	0.846269	0.828954	1.09842
	1.04431	0.860338	1.1179	0.680695	1.04431	1.14712
	1.02808	1.1179	1.04431	0.83653	1.04431	1.09842
	1.02158	0.864667	1.1179	0.915529	1.09842	1.09842
	0.837612	0.862502	1.07028	0.952324	1.09842	1.08868
	0.980461	1.1179	1.09842	0.904708	1.11682	1.1179
	1.11682	0.87116	1.1179	1.00102	1.1179	1.1179
	1.1179	0.799735	1.0811	1.1179	1.04431	0.879817
	1.09084	1.11682	1.1179	0.988036	1.12006	0.944748
	1.04431	0.89605	1.0086	1.09517	1.11682	0.899297
	1.04431	0.885228	1.11682	0.859256	1.04431	1.09625
	1.04431	0.902543	1.04431	0.923105	1.09842	1.11682
	1.05188	0.923105	1.06271	0.996693	1.04431	1.04431
	0.864667	0.797571	0.87116	1.09625	1.1179	1.02808
	0.929598	0.823544	0.794325	0.944748	1.09625	1.14712
	1.1179	1.09301	1.04431	1.1179	1.11682	1.1179
	1.11682	1.1179	1.07028	1.02267	1.12006	0.789996
	1.01401	1.05621	1.09625	1.04431	1.11682	1.09842
	1.04431	1.01942	1.02808	0.791078	1.04431	1.09842
	1.04431	0.701257	1.05946	0.863584	1.11682	1.02808
	0.951242	0.944748	1.04431	0.907954	1.04431	1.04431
	0.998858	1.11682	1.04431	1.1179	1.04431	1.09842
	0.89605	0.993447	0.718572	0.907954	1.14712	0.484819
	1.02483	0.867913	1.13197	1.04539	1.12006	1.1179
	0.887393	0.890639	1.0692	0.906872	1.04431	1.09625
	1.0811	0.932844	1.14712	1.01726	1.11682	1.1179
	0.812722	0.994529	0.821379	1.06054	1.04431	1.04431
	0.981543	0.888475	1.07786	1.04431	1.1179	1.04431
	1.09625	1.04431	1.04431	0.917694	1.1179	1.14712
	1.04431	0.833283	1.04431	1.08219	0.968556	1.02916
	1.04431	1.1179	1.1179	1.00968	1.14712	1.1179
	1.1179	1.1179	1.04431	0.838694	1.1179	1.00968
	0.898214	1.09842	1.11682	0.860338	1.09842	1.04431
	1.05621	0.841941	1.04431	1.01942	1.04431	1.14712
	1.0573	1.09842	1.1179	0.733722	1.09842	1.04431
	1.04431	0.768352	1.07353	1.1179	1.11682	1.04431
	1.08002	1.04215	0.994529	1.01834	1.11682	1.04431
	0.916612	1.04431	0.913365	0.8019	0.702339	1.14712
	0.979378	0.870078	1.11682	0.802982	1.09625	1.1179
	0.969639	0.789996	1.04431	0.68827	1.1179	1.04431
	0.945831	0.929598	0.888475	0.600613	1.04431	1.11682
	0.918776	0.812722	1.04431	1.04431	1.1179	1.04431
	0.939337	1.01401	1.00427	0.875488	1.04431	1.09625
	0.942584	0.788914	0.859256	0.772681	1.12006	1.1179
	1.02808	1.10708	1.04431	0.8019	0.985871	1.04431
	1.1179	0.968556	1.1179	1.04106	1.04431	1.04431
	1.1179	1.02375	1.10275	0.947995	1.09842	1.04431
	1.04431	1.04431	1.04431	0.822461	1.04431	1.11682
	0.99994	0.949077	1.04431	0.958817	1.09842	0.818133
	0.857091	1.10708	0.9902	0.960981	1.04431	1.04431
	1.09842	0.77701	0.942584	1.04431	1.14712	1.09842
	0.994529	1.04431	0.945831	1.04431	1.1179	1.12006
	0.901461	0.938255	1.04431	1.04431	1.1179	1.04431
	1.03998	0.735886	0.890639	1.09842	1.02808	1.14712
	0.919858	0.877653	0.876571	0.765106	1.14712	1.11682
	0.911201	0.992365	0.852763	0.864667	1.04431	1.04431
	0.848434	0.874406	1.02916	1.1179	1.04431	1.04431
	1.1179	0.998858	1.04431	0.885228	1.04431	1.04431
	1.04431	1.03349	1.11682	0.984789	1.09842	1.1179
	1.02808	0.959899	1.0811	0.925269	1.14712	1.04431
	1.04431	0.891721	0.643901	0.857091	1.1179	1.09517
	1.00643	1.09842	0.899297	1.04431	1.14712	1.04431
	1.09842	0.889557	1.04431	0.878735	1.09842	1.11682
	1.1179	1.01942		0.853845	1.09842	1.04431
	1.04431	0.67312		0.751037	1.1179
		1.04431		1.04431
		1.1179
	1	0.947893	1.01665	0.937722	1.08059	1.05419
	0.091053	0.119523	0.110263	0.126123	0.0679716	0.104101

## Sheet: Fig.2H
	Untreated	SaABE#1	SaABE#2	SaABE#3	SaABE#4	SaABE#5
	1.52754	1.36732	0.61225	5.16897	0.82364	1.7797
	2.42727	5.43769	0.295918	3.29358	0.610476	0.82364
	1.83367	6.27173	2.19515	0.920202	0.772427	0.610476
	3.95444	2.08826	0.295918	17.7518	0.737776	7.90984
	1.23323	4.1049	0.737776	0.733785	0.416478	0.295918
	4.90828	0.737776	3.47523	0.295918	0.295918	0.295918
	0.948395	6.53883	0.295918	0.61225	0.739233	0.416478
	0.61225	2.63248	0.322941	1.95957	3.53832	0.737776
	0.295918	2.05179	0.416478	2.55864	0.295918	0.82364
	0.657502	0.416478	0.295918	5.5422	0.295918	0.737776
	5.30786	4.79516	0.416478	1.21121	0.737776	0.737776
	1.92442	3.84874	0.800903	6.25202	0.737776	0.544058
	1.39909	0.416478	0.737776	1.25766	0.61225	0.416478
	0.61225	2.23286	0.416478	1.42637	0.416478	0.416478
	0.416478	0.812234	0.353323	0.416478	0.295918	5.06543
	0.420411	0.61225	0.416478	1.10143	0.610476	1.76056
	0.295918	3.54501	0.50933	0.542869	0.61225	1.45494
	0.295918	2.0119	0.61225	3.88934	0.295918	0.739233
	0.295918	2.82554	0.295918	1.07615	0.737776	0.61225
	1.0322	1.06603	1.23494	0.443775	0.295918	0.295918
	1.64532	3.74932	3.28471	0.739233	0.416478	0.657502
	1.1195	3.79872	4.20485	1.88528	0.739233	0.82364
	0.416478	0.374002	0.295918	0.416478	0.61225	0.416478
	0.61225	0.416478	0.41212	0.980633	0.610476	1.95519
	0.782091	1.21664	0.739233	0.295918	0.61225	0.737776
	0.295918	1.5473	0.657502	6.01027	0.295918	0.737776
	0.295918	20.7831	1.02129	4.30971	0.61225	0.657502
	1.77181	3.31017	0.295918	2.35939	0.295918	0.295918
	0.427852	0.61225	0.295918	0.416478	0.295918	0.737776
	1.77222	0.892461	8.98453	0.704744	0.82364	12.9394
	0.710475	3.38258	0.611525	0.603762	0.610476	0.416478
	0.895068	3.62935	0.681674	2.92788	0.295918	0.739233
	0.353323	2.33889	0.82364	0.670939	0.61225	0.416478
	2.75891	1.37425	5.26295	0.442665	0.295918	0.295918
	0.981491	1.01966	0.735763	0.295918	0.416478	0.295918
	0.739233	0.295918	0.295918	2.86658	0.416478	0.82364
	0.295918	1.90963	0.295918	0.812075	1.54838	0.9201
	0.295918	0.416478	0.416478	0.508784	0.82364	0.416478
	0.416478	0.416478	0.295918	2.78478	0.416478	0.870392
	2.92411	0.737776	0.61225	2.84212	0.737776	0.295918
	0.702686	3.0751	0.295918	0.734011	0.295918	0.82364
	0.396687	0.737776	0.416478	27.0905	0.737776	0.295918
	0.295918	9.44993	0.749032	0.416478	0.61225	0.295918
	0.942656	0.611384	0.651999	1.52703	0.61225	0.295918
	2.02585	0.654759	2.35823	5.52545	32.302	0.82364
	1.52475	4.0092	0.61225	6.93027	0.739233	0.416478
	1.80851	2.63522	0.295918	12.8725	0.416478	0.295918
	2.10064	1.16478	2.42924	27.485	0.295918	0.61225
	0.692015	5.45021	0.295918	0.295918	0.416478	0.295918
	1.241	0.956148	2.49864	2.50847	0.295918	0.739233
	1.41453	7.90535	0.60641	3.52202	0.610476	0.416478
	0.657502	0.638693	0.295918	5.44374	0.367685	0.295918
	0.416478	5.08439	0.416478	0.63441	0.295918	0.295918
	0.416478	1.91655	0.49861	0.859076	0.737776	0.295918
	0.295918	0.295918	0.295918	3.17938	0.295918	0.61225
	1.14735	0.968	0.295918	1.72709	0.737776	3.06898
	6.08009	0.676362	1.54069	1.95812	0.295918	0.295918
	0.737776	6.87676	0.629594	0.295918	0.82364	0.737776
	0.805019	0.295918	2.77743	0.295918	0.416478	0.610476
	2.6476	1.54698	0.828359	0.295918	0.416478	0.295918
	0.921397	44.2358	2.10939	0.737776	0.657502	0.82364
	3.10238	3.57483	2.66274	11.3995	0.82364	0.61225
	1.72093	0.990145	2.52091	4.75443	0.295918	0.295918
	2.4227	1.69104	1.92329	0.416478	0.295918	0.295918
	0.416478	0.812164	0.295918	2.16696	0.295918	0.295918
	0.295918	1.5132	0.61225	0.490013	0.737776	0.416478
	0.657502	1.01594	0.353323	2.44109	0.82364	0.295918
	0.295918	4.79747	41.9101	3.379	0.416478	0.542869
	0.504752	0.737776	1.49773	0.295918	0.82364	0.295918
	0.744002	5.74422	0.295918	3.34424	0.737776	0.61225
	0.416478	0.531726		2.3743	0.737776	0.295918
	0.295918	16.3412		5.66394	0.416478
		0.295918		0.295918
		0.416478
Average	1.22296	3.293	1.68474	3.16006	1.02988	0.965171
SEM	1.20041	5.88542	5.07729	5.07982	3.76081	1.81566

## Sheet: Fig.3A
	Non treated	Non-mutated control	V106W	L145T	WA	WQ			Non treated	Non-mutated control	V106W	L145T	WA	WQ			Non treated	Non-mutated control	V106W	L145T	WA	WQ			Non treated	Non-mutated control	V106W	L145T	WA	WQ			Non treated	Non-mutated control	V106W	L145T	WA	WQ			Non treated	Non-mutated control	V106W	L145T	WA	WQ
	T3	T3	T3	T3	T3	T3			T5	T5	T5	T5	T5	T5			T12	T12	T12	T12	T12	T12			T14	T14	T14	T14	T14	T14			T18	T18	T18	T18	T18	T18			T20	T20	T20	T20	T20	T20
	0	0	0	0	0	0			0	0	0	0	0	0			0	22.8	36.3	8.9	12.9	0			0	27.1	42.2	8.1	7.5	0			0	29.8	16.3	6.9	0	0			0	17.2	17.5	0	5.2	0
	0	0	0	0	0	0			0	0	0	0	0	0			0	22.6	36	9.3	22.3	0			0	28.3	43.7	7.7	7.6	0			0	28.8	16.7	7.6	5.1	0			0	6.4	16.9	0	0	0
	0	0	0	0	0	0			0	0	0	0	0	0			0	22.1	36.8	9.8	13.2	0			0	26.7	44.1	9	8.7	0			0	28.9	16.6	7.6	0	0			0	6.9	16.2	0	0	0
	0	0	0	0	0	0			0	0	0	0	0	0			0	22.1	41.6	9.3	12.7	0			0	30.6	52.5	9.4	8.6	0			0	24.4	14.7	0	0	0			0	0	16.4	0	0	0
Average	0	0	0	0	0	0		Average	0	0	0	0	0	0		Average	0	22.4	37.675	9.325	15.275	0		Average	0	28.175	45.625	8.55	8.1	0		Average	0	27.975	16.075	5.525	1.275	0		Average	0	7.625	16.75	0	1.3	0
SEM	0	0	0	0	0	0		SEM	0	0	0	0	0	0		SEM	0	0.355903	2.63739	0.368556	4.68784	0		SEM	0	1.75381	4.65573	0.785281	0.637704	0		SEM	0	2.42539	0.932291	3.69809	2.55	0		SEM	0	7.11448	0.58023	0	2.6	0

## Sheet: Fig.3B
	Untreated										SaABE_V106W#1
	OT1	OT3	OT4	OT5	OT6	OT7	OT9	OT10			OT1	OT3	OT4	OT5	OT6	OT7	OT9	OT10
	0.03	0.038	0.026	0.048	0.022	0.06	0.09	0.05			0.04	0.019	0.046	0.07	0.055	0.03	0.042	0.05
	0.03	0.029	0.023	0.059	0.023	0.09	0.06	0.04			0.04	0.027	0.015	0.019	0.036	0.07	0.026	0.07
	0.04	0.031	0.051	0.109	0.039	0.05	0.06	0.05			0.05	0.021	0.013	0.011	0.024	0.05	0.07	0.06
Average	0.0333333	0.0326667	0.0333333	0.072	0.028	0.0666667	0.07	0.0466667		Average	0.0433333	0.0223333	0.0246667	0.0333333	0.0383333	0.05	0.046	0.06
SEM	0.0057735	0.00472582	0.0153731	0.0325115	0.00953939	0.0208167	0.0173205	0.0057735		SEM	0.0057735	0.00416333	0.0185023	0.0320052	0.0156312	0.02	0.0222711	0.01

## Sheet: Fig.3D
	Untreated	Non-mutated	V107W	L146T	WA	WQ
	0.862704	1.7238	1.45018	1.76243	0.819247	1.39867
	0.74038	2.02317	2.197	1.22807	1.49364	1.57894
	0.74038	1.40672	1.9604	1.41477	1.37131	1.04297
	0.74038	1.62079	1.61757	1.51778	0.770961	1.2506
	1.13471	1.58055	2.62513	1.14598	0.890066	1.14276
	1.28118	1.63366	2.56719	1.50168	1.60952	0.981809
	1.19588	1.69805	2.99532	1.77208	0.772571	0.74038
	0.838561	1.69483	2.15354	1.59665	1.69966	0.838561
	0.986637	1.521	1.80588	1.61596	1.19105	0.74038
	1.03814	1.47754	1.9266	1.35844	0.97859	0.928694
	0.74038	1.52583	1.74311	1.03492	1.59182	0.74038
	0.74038	2.18251	2.70883	1.73989	1.05424	0.74038
	1.20231	1.0478	3.05326	1.49042	1.28118	0.986637
	0.816028	1.27635	1.94269	1.17012	1.48237	0.865923
	1.39063	1.014	2.42877	1.44374	0.74038	0.997904
	0.999513	1.34395	2.07307	1.33108	1.11862	1.02205
	1.03975	1.18944	2.03122	1.21519	0.983418	1.58216
	0.788666	2.25977	2.12779	1.43087	1.34234	1.17656
	1.59504	1.30049	2.24689	1.67873	1.56607	1.34556
	1.13793	1.25704	3.73087	1.25382	0.838561	1.22646
	0.975371	0.838561	2.08433	1.16851	0.838561	0.74038
	0.74038	1.91211	1.97649	1.54514	1.15564	1.3697
	0.74038	1.20875	1.65942	1.6224	1.37614	1.07999
	0.838561	1.7753	1.90085	1.34073	0.964104	1.55319
	1.41316	0.999513	2.57041	1.22968	1.23289	1.22485
	1.01883	1.37775	1.90728	1.57572	1.37775	1.14276
	0.825685	0.975371	2.24207	1.56607	1.29084	0.74038
	0.74038	1.23289	1.69966	0.959275	1.37131	0.930304
	1.05102	1.71092	2.03926	1.10252	1.24416	1.05263
	1.02687	1.29084	1.78657	1.48881	0.74038	1.35522
	1.48559	1.73667	2.50924	1.59343	1.3858	1.03814
	1.09126	1.63688	1.71253	0.97698	1.05424	1.29727
	1.51617	2.00064	1.70127	1.14276	1.2506	1.49042
	1.32303	2.01512	1.82842	1.19266	0.986637	1.19266
	1.43408	1.39867	1.84129	1.33268	0.74038	1.31981
	0.838561	1.85578	1.90568	1.17334	0.74038	1.49203
	0.74038	2.01834	2.96152	1.42765	1.51939	0.986637
	0.975371	1.19748	2.39014	1.57733	1.24094	1.30854
	0.74038	1.37775	2.1133	1.40189	1.31659	1.0816
	0.883628	1.61757	2.47223	2.14066	0.985028	0.975371
	1.01239	1.6063	2.03605	1.52261	0.838561	1.37614
	0.838561	2.5688	2.22275	1.48881	0.74038	1.26509
	0.74038	1.11701	1.74311	1.46145	0.959275	1.22807
		0.872361	2.3161	1.8767	0.74038	0.74038
			1.4534			1.24255
Average	1	1.52542	2.14353	1.42296	1.12923	1.12338
SEM	0.252202	0.387424	0.458814	0.247061	0.288698	0.2499

## Sheet: Fig.3E
	Untreated	Non-mutated	V106W	L145T	WA	WQ
	0.676889	2.37663	1.56938	2.58722	0.586637	1.64459
	0.531483	3.50979	4.12652	1.33372	1.91033	2.02064
	0.531483	2.16604	4.6229	1.68972	1.67969	1.06798
	0.531483	2.10086	2.17106	1.92537	0.606693	1.22341
	1.2184	2.3666	6.15718	1.2184	0.706973	0.987757
	1.41395	2.05574	5.1945	1.86521	2.00058	0.962687
	1.10809	1.77997	11.6776	2.6173	0.586637	0.531483
	0.706973	2.24627	3.22901	2.19613	2.42677	0.706973
	0.882463	2.07078	2.84795	2.10086	1.22843	0.531483
	0.972715	1.73985	2.7577	1.22843	0.822295	0.812267
	0.531483	2.11089	2.57719	1.04792	1.88025	0.531483
	0.531483	3.63013	6.4129	1.44904	0.942631	0.531483
	1.78498	1.12313	5.88643	1.85016	1.47913	0.882463
	0.666861	1.28358	3.00338	1.21339	1.9705	0.711987
	1.45406	0.847365	5.54046	1.94042	0.531483	0.957673
	0.927589	1.434	3.82568	1.55935	1.06297	0.982743
	0.972715	1.20336	3.61509	1.35378	0.942631	1.73484
	0.616721	4.64296	3.92094	1.81005	1.62955	1.1833
	1.79	1.4691	4.82848	2.81285	1.9003	1.68972
	1.07801	1.55935	14.4804	1.24848	0.706973	1.6496
	1.05795	0.706973	2.93319	1.52927	0.706973	0.531483
	0.531483	3.1538	3.79559	1.98053	1.05795	1.5393
	0.531483	1.17829	2.22621	2.52705	1.63958	1.12815
	0.706973	2.67747	2.84795	1.5042	0.827309	1.86521
	2.3666	0.942631	6.13211	1.19333	1.29361	1.87022
	0.927589	1.72481	3.45966	2.02565	1.54431	1.26353
	0.646805	1.05795	4.60285	2.22621	1.30865	0.531483
	0.531483	1.30364	2.4017	0.872435	1.29361	0.882463
	1.23344	2.85798	2.73764	1.10308	1.3989	0.967701
	0.992771	1.42899	2.57719	1.65963	0.531483	2.19111
	2.04571	2.26131	4.98391	2.66243	1.72983	0.862407
	1.11812	2.2212	2.67246	0.927589	0.962687	1.36882
	2.39669	3.74044	2.77775	1.05795	1.45406	1.90532
	1.50921	3.70534	3.02845	1.29361	0.882463	1.37383
	1.82509	1.19834	2.67246	1.49417	0.531483	1.52927
	0.706973	3.80562	2.67246	1.32871	0.531483	1.79501
	0.531483	3.69531	5.8764	1.75991	2.12593	0.882463
	0.882463	1.25851	4.90369	2.16103	1.63958	1.5393
	0.531483	1.60448	5.22458	1.69473	1.28358	1.09305
	0.732043	2.21117	4.81845	0.867421	0.882463	1.23344
	1.02787	1.98053	3.0084	2.34153	0.706973	1.63456
	0.706973	3.67526	6.21735	2.10086	0.531483	1.38386
	0.531483	1.14319	3.01341	2.42677	0.837337	1.38888
		0.722015	4.31203	2.48193	0.531483	0.531483
			1.9003			1.66966
Average	1	2.09027	4.22758	1.73336	1.17806	1.20681
SEM	0.510936	0.99579	2.35924	0.53845	0.529451	0.468957

## Sheet: Fig.3F
	Untreated	Non-mutated	V108W	L147T	WA	WQ
	1.07591	0.780246	0.849625	0.80693	0.946756	0.86777
	1.03001	0.77064	0.748225	0.931813	0.885916	0.913667
	1.03001	0.906196	0.8112	0.876309	0.868838	0.964901
	1.03001	0.876309	0.813335	0.875242	1.07911	0.878444
	1.03748	0.858164	0.76637	0.937149	1.00333	0.868838
	0.852827	0.830413	0.729013	0.858164	0.798392	1.0204
	0.916869	0.861366	0.756764	0.816537	1.05349	1.03001
	1.10259	0.819739	0.755697	0.861366	0.828278	1.10259
	1.10152	0.882714	0.834682	0.821874	0.922206	1.03001
	1.00012	0.816537	0.797324	0.757832	0.947823	1.07271
	1.03001	0.854962	0.85176	0.958497	0.87204	1.03001
	1.03001	0.740754	0.72581	0.902994	0.959564	1.03001
	0.938217	0.994787	0.683116	0.861366	0.913667	1.10473
	0.985181	0.875242	0.816537	0.940351	0.840019	1.00546
	0.883781	0.910465	0.751427	0.937149	1.03001	0.976642
	1.0108	0.870973	0.775977	0.925408	0.891253	0.984114
	0.875242	0.906196	0.77064	0.90833	1.0695	0.83148
	1.0663	0.868838	0.800526	0.911533	0.917937	0.947823
	0.801594	0.893387	0.848558	0.848558	0.868838	0.862434
	0.968103	0.910465	0.552897	0.889118	1.10259	1.02254
	1.08124	1.10259	0.710867	0.943554	1.10259	1.03001
	1.03001	0.868838	0.754629	0.866703	0.911533	0.92861
	1.03001	0.901926	0.86777	0.902994	0.875242	1.01293
	1.10259	0.863501	0.787718	0.878444	0.941419	0.846423
	0.885916	0.981979	0.715137	0.933947	1.04922	0.940351
	1.04175	0.882714	0.800526	0.835749	0.825076	0.977709
	1.04282	1.08338	0.769573	0.856029	0.880579	1.03001
	1.03001	0.927543	0.834682	0.979844	0.86777	1.06096
	1.06523	0.818671	0.764236	0.974507	0.957429	0.931813
	0.980911	0.916869	0.844288	0.885916	1.03001	0.940351
	0.889118	0.826143	0.703396	0.833615	0.916869	0.859231
	1.02574	0.850693	0.835749	0.971305	0.960631	0.868838
	0.907263	0.812267	0.829345	0.882714	0.964901	0.860299
	0.898724	0.774909	0.782381	0.896589	1.10152	0.941419
	0.836817	0.772775	0.80693	0.858164	1.03001	0.967036
	1.10259	0.83148	0.787718	0.947823	1.03001	0.862434
	1.03001	0.789853	0.620141	0.870973	0.863501	1.10473
	1.014	0.952093	0.767438	0.884848	0.957429	0.951025
	1.03001	0.894455	0.833615	0.88805	0.843221	0.926476
	0.992653	0.822941	0.794122	0.737552	0.995855	1.13141
	1.08338	0.833615	0.787718	0.868838	1.10259	0.933947
	1.10259	0.739686	0.803728	0.826143	1.03001	0.911533
	1.03001	0.996922	0.826143	0.916869	1.04282	0.979844
		0.97344	0.795189	0.796257	1.03001	1.03001
			0.845356			1.02788
Average	1	0.873811	0.780175	0.883272	0.957041	0.968886
SEM	0.0801057	0.0795138	0.0612575	0.0549246	0.0874441	0.0788678

[truncated: 19 more sheets: Fig.3G, Fig.4C, Fig.4E, Fig.5D, Fig.5E, Fig.5F, Fig.5G, Fig.5H, Fig.5I, Fig.5J, Fig.6B, Fig.6D, Fig.7D, Fig.7G, Supplementary Fig.1, Supplementary Fig.4B, Supplementary Fig.4C, Supplementary Fig.4D, Supplementary Fig.4E]
